# Supplementary material for: Identification of deposits from modern and ancient large tsunamis by means of environmental DNA
Source: Sci Rep. 2025 Jan 2;15:242. doi: 10.1038/s41598-024-84245-y (PMC11696876; doi:10.1038/s41598-024-84245-y)
Supplement: Supplementary file 5 — Supplementary Information 5. [file 41598_2024_84245_MOESM5_ESM.xlsx]

## Sheet: Sheet1
	Muddy tsunami deposit (2011 Tohoku-oki)					Sandy tsunami deposit (2011 Tohoku-oki)				Peat											Tsunami deposit (869 Jogan)			Peat				Event deposit (2400–2900 cal yr BP)							Peat
Taxa Layer (cm)	38–43	45–46	47–48	49–50		51–52	53–54	55–56		57–58	58–59	59–60	60–61	61–62	62–63	63–64	64–65	65–66	66–67		67–68	68–69		69–70	70–71	71–72		72–73	73–74	74–75	75–76	76–77	77–78		78–79	79–80	80–81	81–82
environmental Streptophyta	0	0	0	0		0	0	0		0	0	0	0	0	0	0	0	0	0		0	0		0	0	0		0	152	0	0	0	0		0	0	0	0
Chlorokybophyceae	31	0	0	0		7	0	0		0	0	0	0	0	0	0	0	0	0		0	0		0	0	0		166	158	625	184	116	52		0	0	0	0
Coleochaetophyceae	0	11	0	13		0	0	0		0	0	0	0	0	0	0	0	0	0		0	0		0	0	0		0	0	0	0	0	0		0	0	0	0
Charophyceae	0	0	0	0		0	0	0		0	0	0	0	0	0	0	0	0	0		0	0		0	221	0		0	0	0	0	0	0		0	0	0	0
Zygnemophyceae	271	140	10	56		14	0	0		0	0	0	0	0	0	0	24	61	0		17	0		0	995	7		42	0	0	218	4	0		0	0	568	6
Klebsormidiophyceae	0	0	0	0		0	0	0		0	0	0	0	0	0	0	0	0	0		133	0		0	0	0		0	0	0	0	0	0		0	0	0	0
Funariales	14	25	0	0		0	0	0		0	0	0	0	0	0	0	0	0	0		0	0		0	0	0		0	0	0	0	0	0		0	0	0	0
Polypodiopsida	0	0	0	0		0	0	0		0	0	0	6	0	10	0	0	0	234		0	0		0	6970	0		0	0	78	0	0	0		520	2665	530	0
Nymphaeales	0	0	0	0		0	0	0		0	7	33	7	0	4	7	283	73	876		318	0		0	0	0		0	0	0	0	0	0		0	0	0	0
Saxifragales	38	23	0	0		0	0	0		0	0	0	0	0	0	0	33	0	373		93	0		0	0	0		0	78	0	0	0	0		0	0	0	0
Asterids	147	3086	1041	78		27	0	0		0	0	0	12	0	11	0	2009	1093	687		184	0		79	952	0		21	0	47	51	95	0		295	3569	4605	5
Polygonaceae	19	331	119	51		26	0	0		0	0	12	0	0	0	10	0	0	0		0	0		0	394	0		0	0	0	0	0	0		0	0	1751	6
Rosids	665	5453	1864	275		0	12	22		9	4	67	41	4	12	0	160	2061	11892		751	533		22	1947	0		431	0	241	487	110	37		946	0	4196	16
Proteaceae	0	0	0	12		0	0	0		0	0	0	0	0	0	0	0	0	0		0	0		0	0	0		0	0	0	0	0	0		0	0	0	0
Ranunculales	0	0	0	0		0	0	0		0	0	0	0	0	0	0	0	0	0		0	0		0	0	0		0	0	0	0	0	0		0	0	670	0
Magnoliidae	0	0	0	0		0	0	0		0	18	0	0	0	0	0	0	0	0		0	127		0	0	0		0	0	0	0	0	0		0	0	0	0
Liliopsida	798	5758	1736	92		13	0	0		757	1243	3902	2278	1255	2580	266	8220	15694	21665		14400	2841		29	2002	0		43	711	42	183	2914	82		16389	33101	19078	156
Zosteraceae	0	0	0	0		0	0	0		0	7	0	0	0	0	9	1119	73	1343		0	71		0	703	0		44	0	116	0	0	0		12733	6724	4490	177
Posidoniaceae	0	0	0	0		0	0	0		0	0	0	0	0	0	0	0	0	0		0	0		0	482	0		0	0	0	0	0	0		0	0	0	0
Ruppia	0	0	0	0		0	0	0		0	0	0	0	0	0	0	0	0	0		0	0		0	0	0		0	0	0	0	0	0		260	0	0	0
Potamogeton	27	0	0	0		0	0	0		0	17	14	24	69	29	0	4019	469	4206		2078	1671		0	489	0		0	0	0	0	0	0		0	0	0	0
Typhaceae	0	0	0	0		0	0	0		0	0	0	0	0	0	0	0	0	0		0	0		0	226	0		24	0	0	0	0	0		220	0	0	0
Pinidae	35	0	7	0		6	27	24		17	23	25	35	65	92	0	210	18	1805		217	336		0	0	7		0	235	123	0	153	11		0	0	705	21
environmental Chlorophyta	132	154	26	47		16	0	0		0	11	0	0	33	0	0	0	0	0		0	120		0	516	0		414	93	724	429	434	476		230	0	753	0
Ulvophyceae	3578	2309	429	268		0	0	5		0	0	0	8	0	0	0	0	0	560		67	0		0	0	0		42	0	0	0	0	0		495	4042	0	0
Trebouxiophyceae	312	79	77	91		49	5	22		0	13	61	14	0	12	0	95	127	1056		1027	292		0	725	0		867	471	1519	1589	1045	1244		990	0	0	13
Chlamydomonadales	3148	1992	248	370		268	90	30		28	131	259	83	35	82	0	365	384	0		1586	751		4	844	0		2388	1701	5001	3705	1720	1943		0	1237	4415	0
Sphaeropleales	1749	1271	309	1138		282	74	41		10	114	253	129	82	40	12	93	338	3424		1950	592		0	30	0		822	402	928	1089	1306	559		0	0	2004	31
Chaetophorales	76	71	16	44		32	0	0		0	0	0	0	0	0	0	0	0	0		129	0		0	0	0		0	0	0	0	0	68		0	0	0	0
Other Chlorophyta	412	101	29	96		12	0	8		0	0	33	0	9	0	0	44	0	475		936	817		0	369	0		523	209	557	250	485	556		341	0	0	0
Total read number	11452	20804	5911	2631		752	208	152		821	1588	4659	2637	1552	2872	304	16674	20391	48596		23886	8151		134	17865	14		5827	4210	10001	8185	8382	5028		33419	51338	43765	431
