# Supplementary material for: Identification of deposits from modern and ancient large tsunamis by means of environmental DNA
Source: Sci Rep. 2025 Jan 2;15:242. doi: 10.1038/s41598-024-84245-y (PMC11696876; doi:10.1038/s41598-024-84245-y)
Supplement: Supplementary file 6 — Supplementary Information 6. [file 41598_2024_84245_MOESM6_ESM.xlsx]

## Sheet: Sheet1
		Muddy tsunami deposit (2011 Tohoku-oki)					Sandy tsunami deposit (2011 Tohoku-oki)				Peat											Tsunami deposit (869 Jogan)			Peat				Event deposit (2400–2900 cal yr BP)							Peat
	Taxa Layer (cm)	38–43	45–46	47–48	49–50		51–52	53–54	55–56		57–58	58–59	59–60	60–61	61–62	62–63	63–64	64–65	65–66	66–67		67–68	68–69		69–70	70–71	71–72		72–73	73–74	74–75	75–76	76–77	77–78		78–79	79–80	80–81	81–82
	Cnidaria	18	8	0	0		0	0	0		0	0	0	0	0	0	0	0	0	0		0	0		0	0	0		0	0	0	0	63	0		0	0	0	0
	Echinodermata	0	0	0	0		0	0	0		0	0	0	0	0	0	0	0	0	0		0	0		0	0	0		0	21	0	0	0	0		0	0	0	0
	Arthropoda
	Calanoida	28838	6267	1924	56		0	0	0		3071	84	712	2161	3246	2221	0	0	0	0		108	0		0	0	0		48723	64264	10637	24100	62816	51543		21986	693	0	34
	Cyclopoida	0	0	0	0		0	0	0		0	0	0	0	0	0	0	0	0	0		0	0		0	0	0		0	0	0	0	0	0		394	527	0	0
	Harpacticoida	50	25	0	0		0	0	0		0	0	0	0	0	0	0	0	0	0		0	0		0	0	0		0	0	0	0	0	0		0	0	0	0
	Ostracoda	2681	6441	1988	675		0	0	0		0	0	0	0	0	0	0	0	0	0		0	0		0	0	0		0	0	802	1052	118	0		0	0	0	0
	Diplostraca	34	28	7	0		0	0	0		0	0	0	0	0	0	0	0	0	0		0	0		0	0	0		0	0	0	0	0	0		0	0	531	0
	Eucarida	0	0	0	0		0	0	4		0	0	0	0	0	0	0	0	0	0		0	0		0	0	0		0	0	0	0	0	0		0	0	0	0
	Acari	0	0	0	0		0	0	0		2	0	0	0	0	0	0	0	0	0		0	59		0	0	0		0	0	0	0	0	0		0	335	0	0
	Collembola	7966	147	0	0		0	0	0		0	0	0	0	0	0	0	0	0	0		0	0		0	0	0		0	0	0	0	0	0		0	0	0	0
	Diptera	0	0	0	0		0	0	0		0	0	0	0	0	0	0	0	0	0		0	0		0	331	0		0	0	0	0	0	0		0	0	0	0
	Nematoda	13	15	22	54		0	0	0		0	18	0	0	0	0	0	0	0	0		0	0		0	0	0		16	257	191	79	0	0		0	0	0	0
	Bryozoa	0	28	0	0		0	0	0		0	0	0	0	0	0	0	0	0	0		0	0		0	0	0		0	0	0	0	0	0		0	0	0	0
	Gastrotricha	18	21	9	11		0	0	0		0	0	0	0	0	0	0	0	0	0		0	1016		0	0	0		0	0	0	0	0	0		0	0	0	0
	Tardigrada	499	217	0	176		0	0	0		0	0	0	0	0	0	0	0	0	0		0	0		0	0	0		0	0	0	0	0	0		0	0	0	0
	Platyhelminthes	119	1157	466	0		0	0	0		0	0	0	0	0	0	0	0	0	0		0	0		0	545	0		0	0	294	0	0	0		0	0	0	0
	Annelida
	Polychaeta	0	0	0	0		0	0	0		0	0	0	0	0	0	0	0	19	0		0	0		0	0	0		0	0	0	0	0	0		0	0	0	0
	Mollusca
	Bivalvia	19	3	0	0		0	3	0		0	0	0	0	0	0	0	0	0	0		0	34		0	0	0		16	0	0	0	0	37		0	0	0	0
	Gastropoda	0	11	0	0		0	0	0		0	0	0	0	0	0	0	0	0	0		0	0		0	0	0		0	0	0	0	0	0		0	0	0	0
	Rotifera	266	156	75	31		0	0	0		0	34	0	0	0	0	0	0	0	0		0	0		0	0	0		566	179	0	2664	0	445		0	0	0	0
	environmental	23	12	0	52		0	0	0		0	0	0	0	0	0	0	0	0	0		65	0		0	0	0		71	146	38	0	0	230		0	0	0	0
	Total read number	40544	14536	4491	1055		0	3	4		3073	136	712	2161	3246	2221	0	0	19	0		173	1109		0	876	0		49392	64867	11962	27895	62997	52255		22380	1555	531	34
