# Supplementary material for: Identification of deposits from modern and ancient large tsunamis by means of environmental DNA
Source: Sci Rep. 2025 Jan 2;15:242. doi: 10.1038/s41598-024-84245-y (PMC11696876; doi:10.1038/s41598-024-84245-y)
Supplement: Supplementary file 7 — Supplementary Information 7. [file 41598_2024_84245_MOESM7_ESM.xlsx]

## Sheet: Sheet1
	Muddy tsunami deposit (2011 Tohoku-oki)					Sandy tsunami deposit (2011 Tohoku-oki)				Peat											Tsunami deposit (869 Jogan)			Peat				Event deposit (2400–2900 cal yr BP)							Peat
Taxa Layer (cm)	38–43	45–46	47–48	49–50		51–52	53–54	55–56		57–58	58–59	59–60	60–61	61–62	62–63	63–64	64–65	65–66	66–67		67–68	68–69		69–70	70–71	71–72		72–73	73–74	74–75	75–76	76–77	77–78		78–79	79–80	80–81	81–82
Bacillariophyta	1203	102	17	98		0	14	31		5	0	66	19	9	25	0	0	51	265		1073	318		0	1153	12		3849	1516	4868	6358	2378	2498		335	0	592	0
Bicosoecida	0	30	0	0		0	4	0		0	0	0	7	0	0	25	22	0	0		0	0		0	0	0		0	0	0	0	57	0		0	0	0	0
Blastocystis	336	10	9	5		0	0	0		0	0	20	0	4	0	0	0	0	0		106	247		0	0	0		135	77	190	0	137	56		0	0	0	0
Chrysomerophyceae	0	0	0	0		0	0	0		0	0	0	0	0	10	0	0	0	256		0	103		0	0	0		0	0	0	0	0	0		0	0	1030	0
Dictyochophyceae	229	218	81	110		31	22	0		0	0	0	0	0	21	0	0	76	266		601	1119		98	20106	97		158	257	505	494	249	262		1197	0	0	0
Eustigmatophyceae	148	117	5	98		0	0	0		3	0	31	0	0	0	0	32	0	0		117	162		0	0	0		696	862	937	607	456	456		0	0	0	0
Hyphochytriomycetes	180	235	0	86		24	0	0		0	0	14	0	0	0	0	92	0	0		0	0		0	0	0		21	571	225	0	0	27		0	0	0	0
Labyrinthulomycetes	7	7	0	0		0	9	0		0	0	0	0	0	0	0	0	0	0		0	0		0	299	0		164	0	167	207	0	0		180	269	764	9
Oomycota	390	482	25	115		0	26	34		0	29	12	17	22	0	0	208	95	535		92	206		0	346	0		147	0	558	554	309	300		0	0	0	24
Phaeosacciophyceae	0	0	0	0		0	0	0		0	0	0	0	0	0	0	0	0	0		0	0		0	0	0		10	0	0	0	0	0		0	0	0	0
Raphidophyceae	41	0	0	0		0	12	0		0	0	0	0	0	11	0	0	0	0		0	0		0	0	0		145	289	58	456	139	100		0	0	0	0
Synurophyceae	118	0	0	0		0	0	0		0	0	0	0	0	2	0	0	0	0		0	176		0	0	0		174	0	231	258	0	155		0	0	0	0
Xanthophyceae	385	124	0	29		13	10	0		6	0	59	0	24	0	0	33	93	0		36	123		0	0	0		62	286	633	336	121	329		0	0	0	0
environmental	817	92	10	58		28	0	8		5	0	54	5	23	0	5	0	0	0		758	914		0	0	0		2138	1206	2738	1525	859	1297		575	1455	800	13
Total read number	3854	1417	147	599		96	97	73		19	29	256	48	82	69	30	387	315	1322		2783	3368		98	21904	109		7699	5064	11110	10795	4705	5480		2287	1724	3186	46
