# Supplementary material for: Identification of deposits from modern and ancient large tsunamis by means of environmental DNA
Source: Sci Rep. 2025 Jan 2;15:242. doi: 10.1038/s41598-024-84245-y (PMC11696876; doi:10.1038/s41598-024-84245-y)
Supplement: Supplementary file 8 — Supplementary Information 8. [file 41598_2024_84245_MOESM8_ESM.xlsx]

## Sheet: Sheet1
					Muddy tsunami deposit (2011 Tohoku-oki)					Sandy tsunami deposit (2011 Tohoku-oki)				Peat											Tsunami deposit (869 Jogan)			Peat				Event deposit (2400–2900 cal yr BP)							Peat
			layer (cm)		38–43	45–46	47–48	49–50		51–52	53–54	55–56		57–58	58–59	59–60	60–61	61–62	62–63	63–64	64–65	65–66	66–67		67–68	68–69		69–70	70–71	71–72		72–73	73–74	74–75	75–76	76–77	77–78		78–79	79–80	80–81	81–82
	Taxon	Habitat	similarity (%)
	Bacillariophyta sp.	―	99.714		0	0	0	0		0	0	0		0	0	0	0	0	0	0	0	0	0		0	0		0	0	0		31	0	0	0	0	0		0	0	0	0
	Chaetoceros spp.	marine	92.4–100		241	17	0	0		0	0	0		0	0	23	8	0	0	0	0	38	265		321	0		0	872	0		972	718	1322	1613	229	587		0	0	0	0
	Cyclotella choctawhatcheeana	marine	99.4–100		81	0	6	0		0	0	0		0	0	31	11	0	0	0	0	9	0		137	0		0	0	12		1024	505	2211	2430	801	424		119	0	0	0
	Cylindrotheca sp. SMS4１	marine, freshwater	100		0	0	0	0		0	0	0		0	0	0	0	0	0	0	0	0	0		0	0		0	0	0		0	0	0	0	101	0		0	0	0	0
	Diatoma cf. tenuis	freshwater	99.7		16	0	0	0		0	0	0		0	0	0	0	0	0	0	0	0	0		0	0		0	0	0		60	0	351	0	0	0		0	0	0	0
	Entomoneis paludosa	marine, brackish, freshwater	99.4		0	0	0	0		0	0	0		0	0	0	0	0	0	0	0	0	0		0	0		0	0	0		19	0	0	0	0	0		0	0	0	0
	Fistulifera saprophila	freshwater	99.7		0	0	0	0		0	0	0		0	0	0	0	0	0	0	0	0	0		0	0		0	0	0		15	0	0	0	0	0		0	0	0	0
	Gedaniella	marine	98.0–98.9		366	33	11	54		0	14	0		5	0	12	0	0	0	0	0	0	0		0	65		0	0	0		53	49	0	245	52	32		0	0	0	0
	Gyrosigma acuminatum	freshwater	98.3		19	0	0	0		0	0	0		0	0	0	0	0	0	0	0	0	0		0	0		0	0	0		104	44	0	0	0	0		0	0	0	0
	Halamphora americana	freshwater	98.8		0	0	0	0		0	0	0		0	0	0	0	0	0	0	0	0	0		0	0		0	0	0		17	0	0	0	0	0		0	0	0	0
	Mayamaea permitis	freshwater	100		13	33	0	0		0	0	0		0	0	0	0	0	0	0	0	0	0		0	0		0	0	0		0	0	0	0	0	0		0	0	0	0
	Minutocellus sp. P1 12-8-13 FL LS-H1	marine	100		0	0	0	0		0	0	0		0	0	0	0	0	0	0	0	0	0		0	0		0	0	0		0	0	87	0	0	0		0	0	0	0
	Nanofrustulum cf. shiloi	marine, freshwater	100		221	0	0	16		0	0	31		0	0	0	0	9	0	0	0	0	0		0	81		0	0	0		93	0	0	0	0	0		0	0	0	0
	Navicula spp.	marine, brackish, freshwater, terrestrial	98.9–100		0	0	0	0		0	0	0		0	0	0	0	0	17	0	0	0	0		0	0		0	0	0		27	0	122	0	213	29		159	0	0	0
	Nitzschia spp.	marine, freshwater	98.6–100		34	0	0	0		0	0	0		0	0	0	0	0	0	0	0	0	0		0	0		0	0	0		158	32	87	332	0	150		0	0	0	0
	Opephora sp. ECT3831-Opep	marine, brackish, freshwater,	98.3		10	0	0	0		0	0	0		0	0	0	0	0	0	0	0	0	0		0	0		0	0	0		0	0	0	0	0	0		0	0	0	0
	Pinnularia spp.	freshwater, terrestrial	98.0–100		0	0	0	0		0	0	0		0	0	0	0	0	0	0	0	0	0		0	0		0	0	0		7	0	0	0	211	30		0	0	0	0
	Pseudo-nitzschia americana	marine	100		0	0	0	0		0	0	0		0	0	0	0	0	0	0	0	4	0		0	0		0	0	0		0	0	0	0	0	0		0	0	0	0
	Pseudostaurosira brevistriata	freshwater	95.7		26	0	0	0		0	0	0		0	0	0	0	0	0	0	0	0	0		0	56		0	0	0		0	0	0	0	0	62		0	0	0	0
	Punctastriata sp. AJA075-19	freshwater	100		0	0	0	0		0	0	0		0	0	0	0	0	0	0	0	0	0		0	0		0	0	0		28	0	0	0	0	0		0	0	0	0
	Rhoicosphenia cf. abbreviata EWT-2016	marine	100		0	0	0	0		0	0	0		0	0	0	0	0	0	0	0	0	0		0	0		0	0	0		0	0	0	0	0	68		0	0	0	0
	Sellaphora spp.	marine, freshwater, terrestrial	99.4–99.7		0	0	0	0		0	0	0		0	0	0	0	0	0	0	0	0	0		0	0		0	0	0		31	0	0	0	0	47		0	0	0	0
	Skeletonema tropicum	marine	100		0	0	0	0		0	0	0		0	0	0	0	0	5	0	0	0	0		0	0		0	0	0		0	0	0	0	0	0		0	0	0	0
	Stauroneis gracilior	brackish, freshwater, terrestrial	100		0	0	0	0		0	0	0		0	0	0	0	0	0	0	0	0	0		0	0		0	0	0		0	55	0	0	0	17		0	0	0	0
	Staurosira sp. AJA077-1	freshwater	99.7		40	0	0	0		0	0	0		0	0	0	0	0	0	0	0	0	0		117	0		0	0	0		0	0	0	117	0	0		0	0	0	0
	Stephanocyclus meneghinianus	freshwater	99.2–100		0	0	0	0		0	0	0		0	0	0	0	0	0	0	0	0	0		367	0		0	0	0		0	0	0	0	50	91		0	0	0	0
	Stephanodiscus sp.	freshwater	100		23	0	0	0		0	0	0		0	0	0	0	0	0	0	0	0	0		96	116		0	0	0		459	99	688	929	572	621		57	0	0	0
	Surirella spp.	marine, brackish, freshwater, terrestrial	99.4–100		44	0	0	0		0	0	0		0	0	0	0	0	0	0	0	0	0		35	0		0	0	0		728	14	0	574	71	340		0	0	0	0
	Thalassiosira spp.	marine, freshwater	100		0	0	0	0		0	0	0		0	0	0	0	0	3	0	0	0	0		0	0		0	0	0		0	0	0	118	78	0		0	0	0	0
	uncultured diatom	marine, freshwater	90.9–98.9		69	19	0	28		0	0	0		0	0	0	0	0	0	0	0	0	0		0	0		0	281	0		23	0	0	0	0	0		0	0	592	0
	Total read number				1203	102	17	98		0	14	31		5	0	66	19	9	25	0	0	51	265		1073	318		0	1153	12		3849	1516	4868	6358	2378	2498		335	0	592	0
		marine	counts		688	50	17	54		0	14	0		5	0	66	19	0	5	0	0	51	265		458	65		0	872	12		2049	1272	3620	4288	1082	1111		119	0	0	0
			%		57.1904	49.0196	100	55.102			100	0		100		100	100	0	20			100	100		42.6841	20.4403			75.6288	100		53.2346	83.905	74.3632	67.4426	45.5004	44.4756		35.5224		0
		others	counts		378	19	0	44		0	0	31		0	0	0	0	9	20	0	0	0	0		35	81		0	281	0		1110	101	209	1024	463	583		159	0	592	0
			%		31.4214	18.6275	0	44.898			0	100		0		0	0	100	80			0	0		3.26188	25.4717			24.3712	0		28.8387	6.66227	4.29334	16.1057	19.4701	23.3387		47.4627		100
		freshwater/ freshwater, terrestrial	counts		137	33	0	0		0	0	0		0	0	0	0	0	0	0	0	0	0		580	172		0	0	0		690	143	1039	1046	833	804		57	0	0	0
			%		11.3882	32.3529	0	0			0	0		0		0	0	0	0			0	0		54.0541	54.0881			0	0		17.9267	9.43272	21.3435	16.4517	35.0294	32.1857		17.0149		0
